# Supplementary material for: Lactate as a Predictor of 30-Day Mortality in Cardiogenic Shock
Source: J Clin Med. 2024 Mar 27;13(7):1932. doi: 10.3390/jcm13071932 (PMC11012851; doi:10.3390/jcm13071932)
Supplement: Supplementary file 1 [file jcm-13-01932-s001.zip]

Archive with 1 entries (1 files):
- jcm-2922230-supplementary.pdf
